# Supplementary material for: A comparative survey of functional evidence use in hearing and vision loss genetics
Source: Commun Med (Lond). 2026 May 30;6:343. doi: 10.1038/s43856-026-01650-2 (PMC13272955; doi:10.1038/s43856-026-01650-2)
Supplement: Supplementary file 4 — Supplementary Data 1 [file 43856_2026_1650_MOESM4_ESM.xlsx]

## Sheet: Fig1 & SuppFig3
Domain	Question	Not performing	Performing	Expecting to perform	NA
	Current and Future Professional Activities
H	A. Variant interpretation in a clinical diagnostic setting	5	27	7	0
	B. Variant interpretation in a research setting	1	35	2	1
	C. Returning genetic test results to patients	13	23	2	1
	D. Discussing genetic test results with patients	14	21	4	0
	E. Discussing genetic test results with other labs	3	29	7	0
	F. Partipication in multidisciplinary meetings	3	24	10	2
	G. Participation in ClinGen HL/VL groups	9	13	13	4
H+V	A. Variant interpretation in a clinical diagnostic setting	3	20	1	0
	B. Variant interpretation in a research setting	4	18	1	1
	C. Returning genetic test results to patients	9	15	0	0
	D. Discussing genetic test results with patients	12	10	0	2
	E. Discussing genetic test results with other labs	2	21	1	0
	F. Partipication in multidisciplinary meetings	0	19	5	0
	G. Participation in ClinGen HL/VL groups	9	6	9	0
V	A. Variant interpretation in a clinical diagnostic setting	4	8	5	2
	B. Variant interpretation in a research setting	1	17	1	0
	C. Returning genetic test results to patients	2	16	1	0
	D. Discussing genetic test results with patients	6	13	0	0
	E. Discussing genetic test results with other labs	1	14	4	0
	F. Partipication in multidisciplinary meetings	0	17	2	0
	G. Participation in ClinGen HL/VL groups	1	14	4	0
	Functional Evidence-related Tasks
H	A. Curate functional evidence for clinical variant classification	6	22	10	1
	B. Evaluate available functional data from public sources for research purposes	2	33	3	1
	C. Reassess variant classification in a clinical setting using functional evidence	4	26	8	1
	D. Request diagnostic-grade functional evidence from diagnostic labs	9	17	12	1
	E. Request functional evidence from labs on basic mechanisms or protein properties	8	19	10	2
	F. Request functional evidence from labs specialized in hearing/vision research	8	21	8	2
	G. Request research-grade functional evidence from research labs	7	21	10	1
H+V	A. Curate functional evidence for clinical variant classification	5	16	3	0
	B. Evaluate available functional data from public sources for research purposes	4	17	3	0
	C. Reassess variant classification in a clinical setting using functional evidence	2	20	2	0
	D. Request diagnostic-grade functional evidence from diagnostic labs	8	9	7	0
	E. Request functional evidence from labs on basic mechanisms or protein properties	5	9	10	0
	F. Request functional evidence from labs specialized in hearing/vision research	5	7	12	0
	G. Request research-grade functional evidence from research labs	5	10	8	1
V	A. Curate functional evidence for clinical variant classification	2	11	5	1
	B. Evaluate available functional data from public sources for research purposes	3	11	5	0
	C. Reassess variant classification in a clinical setting using functional evidence	5	9	4	1
	D. Request diagnostic-grade functional evidence from diagnostic labs	5	7	7	0
	E. Request functional evidence from labs on basic mechanisms or protein properties	3	9	7	0
	F. Request functional evidence from labs specialized in hearing/vision research	2	12	5	0
	G. Request research-grade functional evidence from research labs	1	14	4	0

## Sheet: Fig2
Domain	Question	Not confident at all	Slightly confident	Somewhat confident	Confident	Very confident	NA
	Confidence Using Functional Evidence
H	A. Biochemical assays	2	4	13	10	7	3
	B. Transcript assays	0	3	7	16	12	1
	C. Patient-derived cell models	3	3	5	18	8	2
	D. In vitro gene-edited cell models to assess a specific disease mechanism	3	3	5	22	3	3
	E. Any cell model for a gene of uncertain significance with unclear disease mechanism	7	6	14	6	4	2
	F. Animal models in general	4	3	8	12	10	2
	G. Knock-out mouse models	4	5	10	12	7	1
	H. Knock-in mouse models	4	3	6	13	12	1
	I. Zebrafish morpholinos	7	5	14	5	4	4
	J. Zebrafish knock-out models	7	4	10	12	3	3
	K. Zebrafish knock-in models	7	3	11	11	4	3
	L. Drosophila disease models for genes with human orthologs	8	4	13	10	0	4
	M. Drosophila disease models for genes lacking human orthologs	15	7	11	4	0	2
H+V	A. Biochemical assays	1	2	6	10	5	0
	B. Transcript assays	0	3	3	14	4	0
	C. Patient-derived cell models	0	2	9	5	7	1
	D. In vitro gene-edited cell models to assess a specific disease mechanism	1	2	10	11	0	0
	E. Any cell model for a gene of uncertain significance with unclear disease mechanism	2	10	9	3	0	0
	F. Animal models in general	2	2	6	10	4	0
	G. Knock-out mouse models	2	0	6	9	7	0
	H. Knock-in mouse models	2	1	5	9	7	0
	I. Zebrafish morpholinos	3	6	7	7	1	0
	J. Zebrafish knock-out models	3	3	5	10	3	0
	K. Zebrafish knock-in models	3	4	6	7	3	1
	L. Drosophila disease models for genes with human orthologs	3	4	8	5	2	2
	M. Drosophila disease models for genes lacking human orthologs	7	8	5	2	1	1
V	A. Biochemical assays	0	3	4	8	4	0
	B. Transcript assays	0	1	8	4	6	0
	C. Patient-derived cell models	1	2	3	5	7	1
	D. In vitro gene-edited cell models to assess a specific disease mechanism	1	2	5	10	1	0
	E. Any cell model for a gene of uncertain significance with unclear disease mechanism	2	6	8	1	1	1
	F. Animal models in general	0	5	5	3	6	0
	G. Knock-out mouse models	1	6	5	4	3	0
	H. Knock-in mouse models	1	4	6	2	6	0
	I. Zebrafish morpholinos	2	6	7	2	2	0
	J. Zebrafish knock-out models	2	5	6	4	2	0
	K. Zebrafish knock-in models	3	3	5	5	3	0
	L. Drosophila disease models for genes with human orthologs	3	4	8	4	0	0
	M. Drosophila disease models for genes lacking human orthologs	4	6	8	1	0	0

## Sheet: Fig3
Domain	Question	Unaware of the resource	Not confident at all	Slightly confident	Somewhat confident	Confident	Very confident	NA
	Use of Resources that Include Functional Evidence
H	A. Functional data in primary literature	1	9	17	12	0	0	0
	B. Sources with literature references to functional data	5	8	17	9	0	0	0
	C. Functional data within IMPC or MGI	4	12	10	7	0	2	4
	D. Functional data within ZFIN	5	9	7	1	5	9	3
	E. Functional data within FlyBase	4	6	4	1	6	15	3
	F. Functional data within Xenbase	2	5	3	1	6	19	3
	G. Functional data within other animal model databases	4	11	4	0	5	10	5
	H. Functional predictors	3	16	6	10	1	2	1
	I. Functional data within MaveDB	4	7	4	0	2	19	3
H+V	A. Functional data in primary literature	2	5	13	4	0	0	0
	B. Sources with literature references to functional data	4	9	6	3	1	0	1
	C. Functional data within IMPC or MGI	2	10	5	1	2	3	1
	D. Functional data within ZFIN	4	6	2	1	1	9	1
	E. Functional data within FlyBase	3	5	2	0	0	13	1
	F. Functional data within Xenbase	3	5	3	0	0	12	1
	G. Functional data within other animal model databases	4	4	2	0	1	12	1
	H. Functional predictors	4	7	9	4	0	0	0
	I. Functional data within MaveDB	3	4	3	0	1	12	1
V	A. Functional data in primary literature	0	9	4	6	0	0	0
	B. Sources with literature references to functional data	0	8	3	6	1	0	1
	C. Functional data within IMPC or MGI	2	2	7	2	1	5	0
	D. Functional data within ZFIN	2	2	6	0	0	9	0
	E. Functional data within FlyBase	2	1	3	0	1	11	1
	F. Functional data within Xenbase	2	1	2	0	0	12	2
	G. Functional data within other animal model databases	4	3	2	0	1	9	0
	H. Functional predictors	1	4	6	6	0	1	1
	I. Functional data within MaveDB	1	6	5	0	0	7	0

## Sheet: Fig4 & Supp Fig8-9
Domain	Question	Strongly disagree	Disagree	Neither agree nor disagree	Agree	Strongly agree	NA
	Assessment of Existing Data on Improving Clinical Utility
H	A. Literature supports clinical use of variant-level functional data	1	11	12	13	1	1
	B. Literature supports clinical use of variant-level MAVE data	1	10	17	8	1	2
	C. More studies needed to prove clinical use of variant-level functional data	0	1	8	22	7	1
	D. More studies needed to prove clinical use of variant-level MAVE data	0	1	11	15	9	3
	E. ClinVar should clarify clinically relevant transcripts	0	0	3	14	20	2
H+V	A. Literature supports clinical use of variant-level functional data	0	8	9	6	0	1
	B. Literature supports clinical use of variant-level MAVE data	1	6	8	6	1	2
	C. More studies needed to prove clinical use of variant-level functional data	0	3	5	10	5	1
	D. More studies needed to prove clinical use of variant-level MAVE data	0	2	8	10	3	1
	E. ClinVar should clarify clinically relevant transcripts	0	0	0	11	12	1
V	A. Literature supports clinical use of variant-level functional data	0	6	9	3	1	0
	B. Literature supports clinical use of variant-level MAVE data	0	10	7	1	1	0
	C. More studies needed to prove clinical use of variant-level functional data	0	3	6	8	2	0
	D. More studies needed to prove clinical use of variant-level MAVE data	0	2	5	11	1	0
	E. ClinVar should clarify clinically relevant transcripts	0	0	2	12	5	0
	Use and Expectations of Gene-Level Functional Data
H	A. I always review literature describing gene-level functional data when classifying variants	0	6	19	14	0	0
	B. Gene-level data helps interpret pLOF variants when variant-specific data is lacking	0	4	26	8	1	0
	C. Gene-level experiments offer insights on pLOF variants, even if variants differ from known cases	0	5	23	9	2	0
H+V	A. I always review literature describing gene-level functional data when classifying variants	0	4	12	6	1	1
	B. Gene-level data helps interpret pLOF variants when variant-specific data is lacking	0	1	13	7	2	1
	C. Gene-level experiments offer insights on pLOF variants, even if variants differ from known cases	0	5	9	9	0	1
V	A. I always review literature describing gene-level functional data when classifying variants	0	4	10	5	0	0
	B. Gene-level data helps interpret pLOF variants when variant-specific data is lacking	0	5	13	1	0	0
	C. Gene-level experiments offer insights on pLOF variants, even if variants differ from known cases	0	4	13	1	1	0
	Use and Expectations of Variant-Level Functional Data
H	A. I always review literature describing gene-level functional data when classifying variants	6	19	14	0	0	0
	B. Assay design details must be in ClinVar to use functional data for classification	8	17	12	1	0	1
	C. Disease mechanism must be specified in ClinVar to use functional data properly	2	17	17	1	0	2
	D. I would use ClinGen more if it showed confidence and accuracy metrics for functional data	6	19	12	0	0	2
	E. I would use functional data more if ClinVar linked to primary data sources	3	16	17	1	0	2
	F. Multiple sources of functional data should be shown on ClinVar like multiple lab classifications	1	21	15	0	0	2
	G. Conflicting functional data sources should all be shown on ClinVar	1	20	16	0	0	2
	H. I would use ClinVar's standardized functional data classifications (e.g, PS3_Strong)	4	24	9	1	1	0
H+V	A. I always review literature describing gene-level functional data when classifying variants	4	12	6	1	0	1
	B. Assay design details must be in ClinVar to use functional data for classification	6	10	5	2	0	1
	C. Disease mechanism must be specified in ClinVar to use functional data properly	3	10	10	0	0	1
	D. I would use ClinGen more if it showed confidence and accuracy metrics for functional data	9	7	7	0	0	1
	E. I would use functional data more if ClinVar linked to primary data sources	5	10	7	1	0	1
	F. Multiple sources of functional data should be shown on ClinVar like multiple lab classifications	2	12	9	0	0	1
	G. Conflicting functional data sources should all be shown on ClinVar	1	13	9	0	0	1
	H. I would use ClinVar's standardized functional data classifications (e.g, PS3_Strong)	6	10	5	2	0	1
V	A. I always review literature describing gene-level functional data when classifying variants	4	10	5	0	0	0
	B. Assay design details must be in ClinVar to use functional data for classification	3	9	6	1	0	0
	C. Disease mechanism must be specified in ClinVar to use functional data properly	1	14	4	0	0	0
	D. I would use ClinGen more if it showed confidence and accuracy metrics for functional data	7	10	2	0	0	0
	E. I would use functional data more if ClinVar linked to primary data sources	4	10	4	1	0	0
	F. Multiple sources of functional data should be shown on ClinVar like multiple lab classifications	0	12	7	0	0	0
	G. Conflicting functional data sources should all be shown on ClinVar	0	12	7	0	0	0
	H. I would use ClinVar's standardized functional data classifications (e.g, PS3_Strong)	8	7	3	1	0	0

## Sheet: Supp Fig1A
Continent	Country	Participant
Africa	Mali	1
	Tunisia	2
Asia	China	2
	India	2
	Iran	2
	Israel	1
	Japan	3
	Pakistan	3
	Qatar	1
	Singapore	1
	South Korea	1
	United Arab Emirates	1
Europe	Belgium	3
	Czechia	3
	Denmark	2
	France	3
	Germany	11
	Greece	1
	Italy	1
	Netherlands	3
	Portugal	1
	Slovakia	1
	Spain	5
	Switzerland	1
	United Kingdom	5
North America	United States of America	13
Oceania	Australia	3
South America	Argentina	1
	Brazil	1
-	not specified	4

## Sheet: Supp Fig1B
Domain	Organization	Participant
H	Academic medical center	26
	Academic non-medical center	6
	Children's hospital	4
	Commercial laboratory	1
	Community hospital	6
	Other	4
H+V	Academic medical center	20
	Academic non-medical center	1
	Children's hospital	2
	Commercial laboratory	2
	Community hospital	1
	Pharmabiotech	1
V	Academic medical center	14
	Academic non-medical center	3
	Community hospital	1
	Government agency	2

## Sheet: Supp Fig1C
Domain	Organization	Participant
H	ClinGen	12
	Genomics England	3
	LOVD	3
	Other	8
H+V	ClinGen	9
	GenCC	2
	Genomics England	3
	LOVD	2
	Orphanet	2
	Other	7
V	ClinGen	13
	Genomics England	1
	LOVD	1
	Other	3

## Sheet: Supp Fig1D
Domain	Yes	No	NA
H	20	17	2
H+V	13	11	0
V	10	9	0

## Sheet: Supp Fig2A&D
Variant volume	Domain	None	1-10	11-25	26-50	51-100	100+	NA
Variant classified annually	H	0	5	6	3	6	18	1
	H+V	0	1	0	1	4	18	0
	V	0	1	2	3	2	8	0
Variant reclassified annually	H	6	22	9	1	0	0	0
	H+V	2	8	7	5	2	0	0
	V	4	8	4	1	1	0	0

## Sheet: Supp Fig2B&C&E
Variant volume	Domain	None	Some	Moderate	Many	Very many	NA
VUS from Insufficient Data	H	1	6	10	9	12	1
	H+V	0	1	1	14	8	0
	V	0	1	4	10	4	0
VUS with Functional Data	H	7	27	3	0	1	1
	H+V	2	20	2	0	0	0
	V	3	15	1	0	0	0
Reclassified VUS from New Data	H	9	17	2	4	4	3
	H+V	2	10	5	3	3	1
	V	4	7	4	2	1	1

[truncated: 3 more sheets: Supp Fig5, Supp Fig6, Supp Fig7]
