# Supplementary material for: A comparative survey of functional evidence use in hearing and vision loss genetics
Source: Commun Med (Lond). 2026 May 30;6:343. doi: 10.1038/s43856-026-01650-2 (PMC13272955; doi:10.1038/s43856-026-01650-2)
Supplement: Supplementary file 5 — Supplementary Data 2 [file 43856_2026_1650_MOESM5_ESM.xlsx]

## Sheet: Supplementary Data 2
Supplementary Data 2: Summary of responses for engagement with functional evidence across geographic regions.
	Median				p-value
	AS	EU	NA	Overall	AS vs EU	AS vs NA	EU vs NA	Overall
1. Current and Future Professional Activities (1-3)
A. Variant interpretation in a clinical diagnostic setting	2	2	2	2	0.251584	0.942559	0.447598	0.506562
B. Variant interpretation in a research setting	2	2	2	2	0.457349	0.0769281	0.36149	0.321696
C. Returning genetic test results to patients	2	2	2	2	0.897987	0.185018	0.067055	0.187496
D. Discussing genetic test results with patients	2	2	2	2	0.653861	0.923971	0.536701	0.789533
E. Discussing genetic test results with other labs	2	2	2	2	0.647913	0.0772779	0.0256499	0.06688
F. Partipication in multidisciplinary meetings	2	2	2	2	0.0657335	0.684159	0.177	0.133058
G. Participation in ClinGen HL VL groups	2	2	2	2	0.219524	0.555324	0.563868	0.434363
2. Functional Evidence-related Tasks (1-3)
A. Evaluate available functional data from public sources for research purposes	2	2	2	2	0.135482	0.607949	0.700197	0.402408
B. Curate functional evidence for clinical variant classification	2	2	2	2	0.0819243	1	0.177721	0.144722
C. Reassess variant classification in a clinical setting using functional evidence	2	2	2	2	0.304629	0.299507	0.357613	0.37271
D. Request diagnostic grade functional evidence from diagnostic labs	2	2	2	2	0.823441	0.806985	0.61823	0.87338
E. Request research grade functional evidence from research labs	2	2	3	2	0.212438	0.128062	0.00742642	0.0195133
F. Request functional evidence from labs specialized in hearing vision research	2	2	2	2	0.903618	0.142576	0.102264	0.216513
G. Request functional evidence from labs on basic mechanisms or protein properties	2	2	2	2	0.6926	0.4875	0.290788	0.541054
3. Confidence Using Functional Evidence (1-5)
A. Biochemical assays	3.5	4	4	4	0.424593	0.632811	0.936068	0.724196
B. Transcript assays	4	4	4	4	0.169381	0.811493	0.0769676	0.146771
C. Patient derived cell models	4	4	3	4	0.711041	0.216943	0.171951	0.324397
D. In vitro gene edited cell models to assess a specific disease mechanism	4	4	3	4	0.574886	0.178193	0.130756	0.240142
E. Any cell model for a gene of uncertain significance with unclear disease mechanism	3	3	2.5	3	0.688424	0.513892	0.574448	0.747065
F. Animal models in general	4	3	4	4	0.113308	0.731079	0.276379	0.219411
G. Knock out mouse models	4	3	3	3	0.223834	0.38928	1	0.456023
H. Knock in mouse models	5	4	4	4	0.0287466	0.288358	0.436761	0.0862886
I. Zebrafish morpholinos	3	3	3	3	0.942475	0.75773	0.701176	0.917033
J. Zebrafish knock out models	3	3	3	3	0.821314	0.892988	0.928509	0.97038
K. Zebrafish knock in models	3	3	4	3	0.610487	0.770435	0.330781	0.609729
L. Drosophila disease models for genes with human orthologs	3	3	3	3	0.637646	0.81284	1	0.900902
M. Drosophila disease models for genes lacking human orthologs	3	2	2	2	0.399071	0.431086	0.982236	0.646556
4. Use of Resources that Include Functional Evidence (0-5)
A. Functional data in primary literature	3	4	4	4	0.163792	0.44148	0.609483	0.352828
B. Sources with literature references to functional data	4	3.5	4	4	0.683006	0.948199	0.814087	0.909569
C. Functional data within IMPC or MGI	3	3	3	3	0.199886	0.384159	0.873185	0.432208
D. Functional data within ZFIN	2	1	3	2	0.16987	0.55049	0.0872806	0.137154
E. Functional data within FlyBase	1	0	1	0	0.107274	0.790333	0.324321	0.238226
F. Functional data within Xenbase	1	0	0	0	0.0766062	0.328161	0.690916	0.204487
G. Functional data within other animal model databases	1.5	1	1	1	0.531235	0.703708	0.938167	0.818919
H. Functional predictors	3	4	3	3	0.488414	0.713346	0.209116	0.435442
I. Functional data within MaveDB	0	0	3	0	0.23263	0.162267	0.00209191	0.00909602
5. Use of Guidelines for Application of Functional Evidence (0-5)
A. ACMG AMP Guidelines	4	4	5	4	0.845037	0.268959	0.0890756	0.252338
B. ClinGen SVI WG Functional Evidence Guidelines PS3/BS3	3	4	4	4	0.0810875	0.0296951	0.706053	0.0951076
C. ClinGen SVI WG Splicing Evidence Guidelines	3	4	4	4	0.222219	0.0476323	0.520537	0.199919
D. ClinGen VCEP specific Guidelines for Functional Evidence Use	3	3	4	3	0.756537	0.459025	0.563369	0.739528
E. ClinGen SVI WG Functional Assay Assessment Worksheet	3	3	4	3.5	0.737342	0.581227	0.47206	0.72846
F. ClinGen Specifications of ACMG/AMP Guidelines for Genetic Hearing Loss	4	4	4	4	0.725888	0.664646	0.77732	0.873603
G. ClinGen HL Expert Panel Specifications v2.0	4	4	4.5	4	0.671465	0.825981	0.43766	0.710346
H. ClinGen HL Expert Panel Specifications v1.0	4	4	4	4	0.480766	0.550206	0.916233	0.737918
I. ClinGen LCA EORD Expert Panel Specifications v1.0	4	4	3	4	0.172706	0.913525	0.212082	0.257284
J. ClinGen Glaucoma Expert Panel Specifications v1.1	3	4	0	4	0.253896	0.337887	0.0262677	0.0652246
6. Challenges in Utilizing Functional Evidence (1-5)
A. Insufficient training on general functional evidence use	3.5	3	3	3	0.88734	0.716168	0.759777	0.923552
B. Insufficient training on functional evidence for loss of function variants	3	3	2	3	0.925095	0.542489	0.39784	0.691918
C. Insufficient training on functional evidence for gain of function variants	3.5	3	3	3	0.722925	0.555161	0.567217	0.770075
D. Insufficient training on functional evidence for dominant negative variants	4	3	3	3	0.555747	0.264236	0.202404	0.359275
E. Insufficient training on functional evidence when considering haploinsufficiency	3.5	3	2	3	0.324942	0.156033	0.208677	0.236776
F. Insufficient training on functional evidence for reduced penetrance variable expressivity	4	3	3	3	0.592251	0.451518	0.697598	0.733259
G. Insufficient information on the quality of functional evidence for variant classification	4	4	4	4	0.968866	0.872165	0.875261	0.981043
H. Insufficient confidence in the accuracy of functional evidence for variant classification	4	3	4	4	0.528738	0.693467	0.734572	0.782081
I. Challenges with locating functional evidence in primary literature	3	3	3	3	0.503482	0.50502	0.820344	0.733411
J. Challenges with locating functional evidence in variant databases	3	3	3	3	0.578035	0.903136	0.398024	0.656647
K. Challenges with understanding functional evidence found in primary literature	2.5	3	3	3	0.0447822	0.17297	0.717069	0.120655
L. Challenges with understanding functional evidence found in variant databases	3	3	3	3	0.0372009	0.123782	0.828206	0.0980717
M. Challenges with understanding clinically relevant transcripts for hearing and or vision	3	3	3	3	0.440926	0.53903	0.845139	0.704697
7. Approaches to Improving the Interaction and Application of Functional Evidence (1-5)
A. Workshops at professional meetings on the use of functional evidence	4.5	4	4	4	0.657987	0.390378	0.422563	0.604981
B. Online CEU CME credit training modules on using functional evidence for variant classification	4	4	5	4	0.649342	0.438002	0.337899	0.56647
C. Online non CEU CME credit training modules on using functional evidence for variant classification	4	4	3	4	0.792603	0.246111	0.167293	0.340018
D. Online training spreadsheets on using functional evidence for variant classification	4	4	4	4	0.907106	0.6247	0.587605	0.833671
E. Additional VCEP specified guidelines on the general use of functional evidence	4	3	4	4	0.0940297	0.596604	0.491482	0.251123
F. Additional VCEP specified gene specific guidelines on the use of functional evidence	4	4	4	4	0.214872	0.883268	0.199071	0.277615
G. Additional disease specific guidelines on the use of functional evidence	4	4	4	4	0.920239	0.753066	0.740889	0.927208
H. Improved access to primary functional data through ClinVar	4	4	4	4	0.495308	0.232643	0.517406	0.506141
I. Improved access to standardized assessments of functional data through ClinVar	4	4	4	4	0.930005	0.476988	0.472762	0.720456
J. Ability to request generation of functional data for an individual variant	4	5	4	5	0.421013	0.821311	0.683512	0.707055
K. Ability to request generation of deep mutational scanning data for a specific gene	4	4	5	4	0.254669	0.680048	0.216582	0.310821
8. Assessment of Existing Data on Improving Clinical Utility (1-5)
A. Literature supports clinical use of variant level functional data	3	3	3	3	0.154027	0.548391	0.657617	0.363357
B. Literature supports clinical use of variant level MAVE data	3	3	3	3	0.284387	0.80735	0.677436	0.573755
C. More studies needed to prove clinical use of variant level functional data	4	4	4	4	0.060082	0.038461	0.680898	0.0958626
D. More studies needed to prove clinical use of variant level MAVE data	4	4	4	4	0.159815	0.612571	0.626351	0.385159
E. ClinVar should clarify clinically relevant transcripts	4	5	4.5	4	0.394306	0.730678	0.772739	0.692446
9. Use and Expectations of Gene-Level Functional Data (1-5)
A. I always review literature describing gene level functional data when classifying variants	4	4	5	4	0.242712	0.230701	0.0347659	0.0730028
B. Gene level data helps interpret pLOF variants when variant specific data is lacking	4	4	4	4	0.456859	0.375854	0.552809	0.578378
C. Gene level experiments offer insights on pLOF variants. even if variants differ from known cases	4	4	4	4	0.695948	0.229677	0.331968	0.466299
10. Use and Expectations of Variant-Level Functional Data (1-5)
A. I always review literature describing gene level functional data when classifying variants	4	4	4	4	0.684896	0.303204	0.417745	0.570256
B. Functional assay design details must be in ClinVar to use variant level functional data for classification	4	4	4	4	0.947274	0.624112	0.581426	0.838602
C. Disease mechanism must be specified in ClinVar to use variant level functional data properly	4	4	4	4	0.349879	0.940875	0.290447	0.451786
D. I would use ClinGen more if it showed confidence and accuracy metrics for variant level functional data	4	4	4	4	0.794788	0.180863	0.34168	0.482684
E. I would use variant level functional data more if ClinVar linked to primary data sources	4	4	4	4	0.58277	0.311202	0.658122	0.660481
F. Multiple sources of variant level functional data should be shown on ClinVar like multiple lab classifications	4	4	4	4	0.254544	1	0.309829	0.374856
G. Conflicting variant level functional data sources should all be shown on ClinVar like multiple lab classifications	4	4	4	4	0.483642	0.595373	0.989802	0.762353
H. I would use ClinVar s standardized variant level functional data classifications, like PS3_Strong, for interpretation	4	4	4	4	0.418075	0.75304	0.711361	0.698348

## Sheet: Appendix
Abbreviations:
AS = Asia (n = 17)
EU = Europe (n = 40)
NA = North America (n = 13)
p-values reflect pairwise regional comparisons based on Wilcoxon and test overall comparison based on Kruskal-Wallis test.
Ratings are presented as median (ranges indicated in parentheses) and reflect different scales depending on the question group.
Question groups 1-2: 1 = not performing, 2= performing, 3 = expecting to perform.
Question groups 3-5: 0 = unaware of the resource, 1 = not confident at all, 2 = slightly confident, 3 = somewhat confident, 4 = confident, 5 = very confident.
Question group 6: 1 = not a challenge, 2 = minor challenge, 3 = occasionally a challenge, 4 = moderate challenge, 5 = significant challenge.
Question group 7: 1 = not useful, 2 = would slightly improve use, 3 = would somewhat improve use, 4 = would moderately improve use, 5 = would significantly improve use.
Question groups 8-10: 1 = strongly disagree, 2 = disagree, 3 = neither agree nor disagree, 4 = agree, 5 = strongly agree.
